# Supplementary material for: Biological Sensing of Nitric Oxide in Macrophages and Atherosclerosis Using a Ruthenium-Based Sensor
Source: Biomedicines. 2022 Jul 27;10(8):1807. doi: 10.3390/biomedicines10081807 (PMC9405170; doi:10.3390/biomedicines10081807)
Supplement: Supplementary file 1 [file biomedicines-10-01807-s001.zip]

Archive with 1 entries (1 files):
- biomedicines-1762329-supplementary.pdf
